# Supplementary material for: Six New Phenolic Compounds in Ethyl Acetate Extract of Tall Gastrodia Tuber (Tianma) with Four Compounds Screened Preliminarily for Cytoprotective Effects Against Excitotoxicity
Source: Pharmaceuticals (Basel). 2026 Jul 10;19(7):1068. doi: 10.3390/ph19071068 (PMC13414891; doi:10.3390/ph19071068)
Supplement: Supplementary file 1 [file pharmaceuticals-19-01068-s001.zip]

Archive with 1 entries (1 files):
- pharmaceuticals-4335519-supplementary.pdf
